# Supplementary material for: Efficacy of Immune Checkpoint Inhibitor (ICI) Rechallenge in Advanced Melanoma Patients’ Responders to a First Course of ICI: A Multicenter National Retrospective Study of the French Group of Skin Cancers (Groupe de Cancérologie Cutanée, GCC)
Source: Cancers (Basel). 2023 Jul 10;15(14):3564. doi: 10.3390/cancers15143564 (PMC10377277; doi:10.3390/cancers15143564)
Supplement: Supplementary file 1 [file cancers-15-03564-s001.zip]

Archive with 1 entries (1 files):
- cancers-2390307-supplementary.pdf
